# Supplementary material for: The untapped potential of inter-project cooperation of citizen science projects in Austria
Source: Public Underst Sci. 2026 Jan 26;35(4):455–69. doi: 10.1177/09636625251410468 (PMC13096625; doi:10.1177/09636625251410468)
Supplement: sj-xlsx-1-pus-10.1177_09636625251410468 – Supplemental material for The untapped potential of inter-project cooperation of citizen science projects in Austria [file sj-xlsx-1-pus-10.1177_09636625251410468.xlsx]

## Sheet: Raw data anonymized 
Antwort ID	Anzahl der angegebenen Projekte	Haben Sie bereits mit anderen Citizen Science-Projekten im Citizen Science Network Austria kooperiert? (Unter „Kooperation“ verstehen wir die Zusammenarbeit zu einem bestimmten Thema oder in einem Projekt, die Organisation von gemeinsamen Veranstaltungen usw.)	Wie genau haben Sie kooperiert?	Warum haben Sie mit anderen kooperiert? [Ressourcenmangel (zu wenig Geld, Zeit oder Personal)]	Warum haben Sie mit anderen kooperiert? [Fehlende Infrastruktur (z.B. Forschungsdatenmanagement, Plattformen, Technologie)]	Warum haben Sie mit anderen kooperiert? [Gemeinsames Ziel]	Warum haben Sie mit anderen kooperiert? [Von Fördergebern gefordert]	Warum haben Sie mit anderen kooperiert? [Fehlendes Know-how/Expertise]	Warum haben Sie mit anderen kooperiert? [Erzielen von (gesellschaftlicher) Wirkung]	Warum haben Sie mit anderen kooperiert? [Nutzung von Netzwerken (z.B. erreichen von mehr Personen oder bestimmter Personengruppe)]	Warum haben Sie mit anderen kooperiert? [Sonstiges]	Warum würden Sie mit anderen kooperieren? [Ressourcenmangel (zu wenig Geld, Zeit oder Personal)]	Warum würden Sie mit anderen kooperieren? [Fehlende Infrastruktur (z.B. Forschungsdatenmanagement, Plattformen, Technologie)]	Warum würden Sie mit anderen kooperieren? [Gemeinsames Ziel]	Warum würden Sie mit anderen kooperieren? [Von Fördergebern gefordert]	Warum würden Sie mit anderen kooperieren? [Fehlendes Know-how/Expertise]	Warum würden Sie mit anderen kooperieren? [Erzielen von (gesellschaftlicher) Wirkung]	Warum würden Sie mit anderen kooperieren? [Nutzung von Netzwerken (z.B. erreichen von mehr Personen oder bestimmter Personengruppe)]	Warum würden Sie mit anderen kooperieren? [Sonstiges]	Welchen Nutzen hatten bzw. haben Sie von der Kooperation?	Welche Vorteile könnte Ihnen eine Kooperation bringen? Mit wem würden Sie kooperieren?	Gab es Herausforderungen bei der Kooperation?	Was waren die Herausforderungen bei der Kooperation? [Mangelnde oder missverständliche Kommunikation untereinander]	Was waren die Herausforderungen bei der Kooperation? [Koordination/Management/Organisation]	Was waren die Herausforderungen bei der Kooperation? [Unterschiedliche Arbeitsweise und Abläufe]	Was waren die Herausforderungen bei der Kooperation? [Unklare Zuständigkeiten und Verantwortlichkeiten]	Was waren die Herausforderungen bei der Kooperation? [Fehlende Unterstützung von Vorgesetzten oder der Institution]	Was waren die Herausforderungen bei der Kooperation? [Unterschiedliche Ziele oder Prioritäten]	Was waren die Herausforderungen bei der Kooperation? [Unterschiedliche Wissensstände/Expertise]	Was waren die Herausforderungen bei der Kooperation? [Sonstiges]	Das möchte ich zu den Herausforderungen der Kooperation noch ergänzen…	Warum haben Sie bisher nicht kooperiert? [Fehlende Kapazitäten/Ressourcen]	Warum haben Sie bisher nicht kooperiert? [Mühsame Koordination/Management/Organisation]	Warum haben Sie bisher nicht kooperiert? [Unterschiedliche Arbeitsweise und Abläufe]	Warum haben Sie bisher nicht kooperiert? [Unklare Zuständigkeiten und Verantwortlichkeiten]	Warum haben Sie bisher nicht kooperiert? [Fehlende Unterstützung von Vorgesetzten oder der Institution]	Warum haben Sie bisher nicht kooperiert? [Unterschiedliche Ziele oder Prioritäten]	Warum haben Sie bisher nicht kooperiert? [Unterschiedliche Wissensstände/Expertise ]	Warum haben Sie bisher nicht kooperiert? [Konkurrenzdenken (z.B. Fördermittel, Ideenklau)]	Warum haben Sie bisher nicht kooperiert? [Schlechte Erfahrungen mit vorherigen Kooperationen]	Warum haben Sie bisher nicht kooperiert? [Sonstiges]	Wie könnten Kooperationen im Citizen Science-Netzwerk verstärkt werden?	Ich kann Folgendes in das Citizen Science-Netzwerk einbringen…	Welche neuen Partner sollten als Institutionen ins Citizen Science Network Austria aufgenommen werden?	Das möchte ich noch ergänzen…
4	1	Nein		N/A	N/A	N/A	N/A	N/A	N/A	N/A		Nein	Nein	Ja	Nein	Ja	Ja	Ja					N/A	N/A	N/A	N/A	N/A	N/A	N/A			Ja	Nein	Nein	Nein	Nein	Ja	Nein	Nein	Nein		Durch gemeinsame geförderte Projekte	Kontakte zu Blaulichtorganosationen, Behörden und unterschiedlichen Interssensgruppen [im Projektthema]
5	1	Nein		N/A	N/A	N/A	N/A	N/A	N/A	N/A		Ja	Ja	Nein	Ja	Ja	Ja	Ja					N/A	N/A	N/A	N/A	N/A	N/A	N/A			Ja	Nein	Ja	Ja	Nein	Nein	Nein	Nein	Nein		wenn der Vorteil von Anfang an klar ersichtlich ist	[Disziplinäres] Know-How, Datenanalyse	NGOs, Gemeinden
6	2	Nein		N/A	N/A	N/A	N/A	N/A	N/A	N/A		Nein	Ja	Ja	Ja	Nein	Nein	Ja					N/A	N/A	N/A	N/A	N/A	N/A	N/A			Ja	Nein	Ja	Nein	Nein	Ja	Nein	Nein	Nein
10	1	Nein		N/A	N/A	N/A	N/A	N/A	N/A	N/A		Nein	Nein	Ja	Nein	Ja	Ja	Ja			Gegenseitige Ergänzung, Austausch von Fachwissen, höhere Reichweite durch Zusammenarbeit; Mit Projekten im Gesundheitsbereich.		N/A	N/A	N/A	N/A	N/A	N/A	N/A			Nein	Nein	Nein	Nein	Nein	Nein	Nein	Nein	Nein	noch keinen Kooperatinspartner mit passender Thematik gefunden	eventuell einmal im Quartal ein (online)-Austausch von Projekten aus ähnlichen Themenbereichen, um herauszufinden, wie man sich am besten unterstützen/ergänzen kann; es passiert oft schon so viel zum eigenen Thema was man bisher gar nicht am Schirm hatte und da macht es Sinn, sich zu ergänzen und zusammenzuarbeiten anstatt alles doppelt zu erfinden	Erfahrung in der Öffentlichkeitsarbeit, Projektmanagement & Projektakquise	k.A.
11	1	Ja		Nein	Nein	Ja	Nein	Nein	Ja	Ja		N/A	N/A	N/A	N/A	N/A	N/A	N/A				Ja	Ja	Nein	Nein	Nein	Ja	Ja	Ja			N/A	N/A	N/A	N/A	N/A	N/A	N/A	N/A	N/A		Solide Basisfinanzierung und dadurch weniger Konkurrenz bei Projektmitteln.	Expertise, Erfahrung, Ideen	z.B. Naturwissenschaftliche Vereine
14	1	Nein		N/A	N/A	N/A	N/A	N/A	N/A	N/A		Ja	Ja	Ja	Ja	Ja	Ja	Nein		Wir haben bereits mit einem Citizen Science-Projekt [Projektname] kooperiert, das ein Pionier im [Projektthema]-Citizen Science ist. Das Projekt hatte einerseits die Technologie (App zum Sammeln [Projektthema] Daten) und andererseits bestand ein Interesse, die Kooperation einzugehen.			N/A	N/A	N/A	N/A	N/A	N/A	N/A			Nein	Nein	Nein	Nein	Nein	Nein	Nein	Nein	Nein	unterschiedliche Vorstellungen, KooperationsUNwilligkeit von anderen, langwierige Vorarbeit, Personalwechsel (nach "Kooperationsvereinbarung"), allein ist man oft schneller und unabhängiger	aktives Adressieren von Kooperationsmöglichkeiten (wie kann wo kooperiert werden? Welchen Nutzen hat man? Wie kann die Kooperationsanbahnung vereinfacht werden?) eigene Arbeitsgruppe zu Kooperationen auch außerhalb des Citizen Science-Netzwerks denken (andere europäische Citizen Science-Projekte und Nicht-Citizen-Science-Projekte)	Know-How und Erfahrungswerte zur Umsetzung von geisteswissenschaftlichen Citizen Science-Projekten Metaperspektive auf Citizen Science (Responsible Research and Innovation, Open Science, Third Mission) Bereitschaft, Arbeitsgruppe zu leiten Bereitschaft, Workshops zu Kooperationen anzubieten Unterstützungsmöglichkeiten ausarbeiten	Vereine, Dachorganisationen (uniko usw.), Science Shops, Museen, Bibliotheken, Galerien, Archive, Forschungsinfrastruktur-Netzwerke
16	1	Nein		N/A	N/A	N/A	N/A	N/A	N/A	N/A		Nein	Nein	Ja	Nein	Nein	Nein	Ja					N/A	N/A	N/A	N/A	N/A	N/A	N/A			Ja	Nein	Nein	Nein	Nein	Nein	Nein	Nein	Nein		AGs zu thematischen Schwerpunkten (z.B. Ökologie, Naturschutz, medizinische Themen usw.) Plattform auf der Zusammenarbeit angeboten bzw. gesucht wird	Expertise in der Zusammenarbeit mit Schüler/innen	Schulen
18	1	Nein		N/A	N/A	N/A	N/A	N/A	N/A	N/A		Nein	Nein	Ja	Nein	Nein	Ja	Nein					N/A	N/A	N/A	N/A	N/A	N/A	N/A			Nein	Nein	Nein	Nein	Nein	Ja	Nein	Nein	Nein
19	1	Ja	alle Projekte, in denen ich kooperiert habe, waren entweder Projekte meine Organisation oder andere Teilprojekte eines größeren Gesamtprojektes.	Nein	Nein	Ja	Ja	Nein	Nein	Nein		N/A	N/A	N/A	N/A	N/A	N/A	N/A				Nein	N/A	N/A	N/A	N/A	N/A	N/A	N/A			N/A	N/A	N/A	N/A	N/A	N/A	N/A	N/A	N/A		vielleicht Art Kooperationsbörse (mache Event xy, wer will sich anschließen; brauche xy, hat es jemand zur Verfügung...) Idee der Kooperationsmöglichkeiten auf der Konferenz/im Netzwerk diskutieren	großes und gut vernetzes CS-Netzwerk (Imkerschaft), Strukturen für die Durchführung von Veranstaltungen, Erfahrung in der Durchführung von Projekten
22	1	Nein		N/A	N/A	N/A	N/A	N/A	N/A	N/A		Ja	Nein	Nein	Nein	Nein	Nein	Nein					N/A	N/A	N/A	N/A	N/A	N/A	N/A			Ja	Nein	Nein	Nein	Nein	Nein	Nein	Nein	Nein		generell durch gegenseitige Information	nur Weniges an Zeit
25	1	Nein		N/A	N/A	N/A	N/A	N/A	N/A	N/A		Nein	Nein	Ja	Nein	Nein	Ja	Ja			Nutzung von Synergien, bessere Sichtbarkeit nach außen; Projekte mit ähnlichen Themen (naturwissenschaftlich, ökologisch, Wasser-Klima-Mensch)		N/A	N/A	N/A	N/A	N/A	N/A	N/A			Ja	Nein	Nein	Nein	Nein	Nein	Nein	Nein	Nein	kein passendes CS Projekt in den letzten Jahren	Derzeit fehlt mir nichts, außer der Eigeninitiative; die Projekte und das Mentoringprogramm geben eine gute Übersicht, um Kooperationen zu initiieren	Erfahrung in der Einbindung von Schüler*innen in [disziplinäre Methoden]
26	1	Nein		N/A	N/A	N/A	N/A	N/A	N/A	N/A		Nein	Ja	Ja	Nein	Ja	Ja	Ja					N/A	N/A	N/A	N/A	N/A	N/A	N/A			Ja	Nein	Nein	Nein	Nein	Nein	Nein	Nein	Nein		Aus meiner Perspektive liegt die fehlende Kooperation an persönlichem Zeit- und Ressourcenmangel.	[Persönliche Information]
27	1	Ja	Gemeinsame Zusammenarbeit der Projektleiter	Nein	Nein	Ja	Nein	Nein	Nein	Ja	Nutzung bereits vorhandener Daten	N/A	N/A	N/A	N/A	N/A	N/A	N/A		Austausch von Daten und Expertise und ein gemeinsames Ziel zu erreichen.		Nein	N/A	N/A	N/A	N/A	N/A	N/A	N/A			N/A	N/A	N/A	N/A	N/A	N/A	N/A	N/A	N/A			Unterstützung bei der Kommunikation
28	1	Nein		N/A	N/A	N/A	N/A	N/A	N/A	N/A		Ja	Nein	Nein	Nein	Nein	Nein	Nein					N/A	N/A	N/A	N/A	N/A	N/A	N/A			Ja	Nein	Nein	Nein	Nein	Nein	Nein	Nein	Nein		I think the cooperation is already quite good. Perhaps the organisation of more English-based events could bring even more people/partners on
30	2	Nein		N/A	N/A	N/A	N/A	N/A	N/A	N/A		Ja	Nein	Ja	Nein	Nein	Nein	Nein			There are obviously huge advantages in cooperating with other projects in terms of sharing of our networks/citizen scientists/experiences but as we are 100% funded by projects, the issue is generally one of time.		N/A	N/A	N/A	N/A	N/A	N/A	N/A			Ja	Nein	Nein	Nein	Nein	Ja	Nein	Nein	Nein		Through conferences and working groups but you already do a good job of this. The main element is still time.	We have tools/apps/experience that we bring to the table.
31	1	Nein		N/A	N/A	N/A	N/A	N/A	N/A	N/A		Nein	Nein	Ja	Nein	Nein	Nein	Ja					N/A	N/A	N/A	N/A	N/A	N/A	N/A			Nein	Nein	Nein	Nein	Nein	Ja	Nein	Nein	Nein
32	1	Nein		N/A	N/A	N/A	N/A	N/A	N/A	N/A		Nein	Ja	Ja	Ja	Nein	Ja	Nein			Für das aktuelle Projekt fällt mir gerade nichts ein, Wenn es für das Projekt oder für die CS einen Mehrwert bringen würde wäre es aber natürlich interessant.		N/A	N/A	N/A	N/A	N/A	N/A	N/A			Nein	Ja	Nein	Nein	Nein	Ja	Nein	Nein	Nein		-Identifikation von Projekten mit ähnlicher Infrastruktur -Gegenseitige Besuche/Präsentation der Projekte durch die CS -Tag mit gemeinsamer Präsentatin von CS-Projekten an einem bestimmten Ort -Ggfs. geringere Konferenzgebühr bei CS-Konferenz (habe Verständnis ob der Kosten, aber war der Grund warum wir uns dann nicht angemeldet haben)	Informationen zum laufenden Projekt	Ad hoc fällt mir niemand ein	Viel Erfolg!
34	1	Nein		N/A	N/A	N/A	N/A	N/A	N/A	N/A		Nein	Nein	Ja	Nein	Ja	Ja	Ja					N/A	N/A	N/A	N/A	N/A	N/A	N/A			Ja	Nein	Nein	Nein	Nein	Ja	Nein	Nein	Nein		z.B. - Übersicht über Best Practices - was hat bei welchem Projekt gut funktioniert und warum? - Erfahrungsberichte	Eigene Erfahrungen im Zusammenhang mit dem Projekt (Stolpersteine, Kontakt mit Lehrpersonen, Motivation, etc.)
36	1	Nein		N/A	N/A	N/A	N/A	N/A	N/A	N/A		Nein	Ja	Ja	Ja	Ja	Ja	Ja			Möglicherweise mit jemandem, dessen Projekt auch im Osten Österreichs in vergleichbaren Lebensräumen angesiedelt ist. Man könnte damit mehr Menschen erreichen. Darüber hinaus erhöhen Kooperationen meine Motivation, ein Projekt weiter zu entwickeln.		N/A	N/A	N/A	N/A	N/A	N/A	N/A			Nein	Nein	Nein	Nein	Nein	Ja	Nein	Nein	Ja	Eine Kooperation muss jedenfalls inhaltlich gut passen.	Eventuell durch Erarbeitung von Profilen, in denen jede:r angibt, wie man sich einbringen kann.	Eine outreach Plattform über [die Organisation], taxonomisches Wissen im Bereich [Projektthema].
37	1	Ja		Nein	Ja	Ja	Nein	Nein	Nein	Ja		N/A	N/A	N/A	N/A	N/A	N/A	N/A				Nein	N/A	N/A	N/A	N/A	N/A	N/A	N/A			N/A	N/A	N/A	N/A	N/A	N/A	N/A	N/A	N/A			Expertise	UmweltBundesAmt ?	Danke an die Organisator:innen :-)
39	1	Nein		N/A	N/A	N/A	N/A	N/A	N/A	N/A		Nein	Nein	Ja	Ja	Ja	Ja	Ja			Mit internationalen Initiativen und NGOs		N/A	N/A	N/A	N/A	N/A	N/A	N/A			Ja	Nein	Nein	Nein	Ja	Nein	Nein	Nein	Nein		Mehr außereuropäische Zusammenarbeiten ermöglichen, im globalen Süden	Schnittstelle Kunst, Forschung und Partizipation	Jugendzentren, insbesondere für Jugendliche mit migrantischen Background
41	1	Nein		N/A	N/A	N/A	N/A	N/A	N/A	N/A		Ja	Ja	Ja	Nein	Nein	Ja	Ja					N/A	N/A	N/A	N/A	N/A	N/A	N/A			Nein	Ja	Ja	Nein	Nein	Ja	Nein	Nein	Nein		- gegenseitiger Austausch der verschiedenen Projekte	Know how zum Thema [Projektthema]
43	1	Nein		N/A	N/A	N/A	N/A	N/A	N/A	N/A		Nein	Nein	Ja	Ja	Ja	Nein	Ja					N/A	N/A	N/A	N/A	N/A	N/A	N/A			Nein	Nein	Nein	Nein	Nein	Nein	Nein	Nein	Nein	noch keinen Mehrwert / Notwendigkeit gesehen
45	1	Ja		Nein	Nein	Ja	Nein	Nein	Ja	Ja		N/A	N/A	N/A	N/A	N/A	N/A	N/A		intellektuellen Austausch, Vermittlung von Kontakten/Kooperationen		Nein	N/A	N/A	N/A	N/A	N/A	N/A	N/A			N/A	N/A	N/A	N/A	N/A	N/A	N/A	N/A	N/A		Infrasztruktur, in der sichtbar gemacht wird, wo overlaps und Vorerfahrungen da sind, die man so auch anerkennen kann im Projektverlauf oder-start.	Erfahrungen und Enthusiasmus und Ethikexpertise
46	1	Ja		Nein	Nein	Ja	Nein	Nein	Ja	Ja		N/A	N/A	N/A	N/A	N/A	N/A	N/A				Nein	N/A	N/A	N/A	N/A	N/A	N/A	N/A			N/A	N/A	N/A	N/A	N/A	N/A	N/A	N/A	N/A					Danke für die tolle Vernetzungs-Arbeit!
47	2	Ja	Austausch der gemeldeten Daten, Datenvalidierung, gemeinsame Fortschrittsberichte, Vernetzung mancher Teilnehmenden	Nein	Nein	Ja	Nein	Nein	Nein	Ja	vorhandenes Know-how zur Weitergabe	N/A	N/A	N/A	N/A	N/A	N/A	N/A		mehr Fundmeldungen, bessere geografische Abdeckung		Nein	N/A	N/A	N/A	N/A	N/A	N/A	N/A			N/A	N/A	N/A	N/A	N/A	N/A	N/A	N/A	N/A		vielleicht durch gemeinsame workshops themenverwandter Projekte?	meine fachliche Expertise	ähnliche Netzwerke von rund um Österreich?	finde die Plattform sehr gut, kann mich aufgrund zeitlicher Belastung nicht soviel einbringen, wie ich gerne möchte
48	1	Nein		N/A	N/A	N/A	N/A	N/A	N/A	N/A		Nein	Nein	Nein	Nein	Nein	Ja	Ja			NGOs NABU, Naturparke		N/A	N/A	N/A	N/A	N/A	N/A	N/A			Ja	Nein	Nein	Nein	Nein	Nein	Nein	Nein	Nein
23&50	1	Nein		N/A	N/A	N/A	N/A	N/A	N/A	N/A		Nein	Nein	Ja	Ja	Ja	Nein	Ja					N/A	N/A	N/A	N/A	N/A	N/A	N/A			Nein	Ja	Nein	Ja	Ja	Nein	Nein	Nein	Nein	war noch nicht notwendig	thematische Cluster	Netzwerk Didaktisches Know how
51	1	Nein		N/A	N/A	N/A	N/A	N/A	N/A	N/A		Nein	Nein	Nein	Nein	Nein	Nein	Nein					N/A	N/A	N/A	N/A	N/A	N/A	N/A			Ja	Nein	Nein	Ja	Ja	Nein	Nein	Nein	Nein
52	1	Ja	Ideen- und Erfahrungsaustausch, gemeinsame Lehrveranstaltung, Entwicklung Sparkiling Science Projekt	Nein	Nein	Ja	Nein	Ja	Ja	Nein	Gemeinsam Lehrveranstaltung	N/A	N/A	N/A	N/A	N/A	N/A	N/A		Erfahrungsaustausch		Nein	N/A	N/A	N/A	N/A	N/A	N/A	N/A			N/A	N/A	N/A	N/A	N/A	N/A	N/A	N/A	N/A		Projektförderung für kooperative Projekte an einem Standort		BFW
53	1	Nein		N/A	N/A	N/A	N/A	N/A	N/A	N/A		Nein	Nein	Ja	Nein	Ja	Ja	Ja					N/A	N/A	N/A	N/A	N/A	N/A	N/A			Ja	Ja	Ja	Nein	Nein	Nein	Nein	Nein	Nein		Thematisch abgestimmte Projekte oder Citizen-Science-Initiativen, die an denselben Veranstaltungen teilnehmen, wie z. B. der Citizen Science Award, können zu einer gewissen Zusammenarbeit ermutigt werden.	Ein (work-in-progress flexibles digitales Toolkit, mit dem die Bürgerinnen und Bürger Daten beitragen können, indem sie eine Reihe von materiellen und immateriellen Phänomenen oder "Schichten" ihrer Umgebung mappieren und sensen. Noch wichtiger ist, dass jedes Projekt diese Plattform nutzen kann, um seine eigenen "Schichten" zu erstellen und sie im (städtischen) Raum mit seinen Bürgerwissenschaft…
33&54	1	Ja		Nein	Nein	Ja	Ja	Ja	Nein	Ja		N/A	N/A	N/A	N/A	N/A	N/A	N/A		Hilfe bei der Datenvalidierung für im Gegenzug bereitgestellte Daten; größere Wirkung in der Öffentlichkeitsarbeit durch gemeinsame Werbeaktionen; bessere Möglichkeiten gemiensam mit Partnern Projekte bei öffentlichen Fördergebern einzureichen		Ja	Nein	Ja	Ja	Nein	Nein	Ja	Nein		Mit jeder Herausforderung lernt man und kann es bei der nächsten Kooperation "besser machen". :-)	N/A	N/A	N/A	N/A	N/A	N/A	N/A	N/A	N/A		Im Prinzip stehen die Tools zur Bildung von Kooperationen durch das CSNA bereits zur Verfügung - Plattform ÖF, Newsletter, Veranstaltungen, etc.	Knowhow im CS und im Projektmanagement von Förderprojekten; Plattform zum Sammeln von Daten inkl. Validierung; regionale und österreichweite Werbemöglichkeiten; Netzwerk an Expert*innen; Landesorganisationen mit dezentralen Umsetzungsmöglichkeiten		Bitte um Bekanntgabe der "Ergebnisse" der Umfrage! ;-)
56	1	Ja	Koordination der [Veranstaltung} inkl. Öffentlichkeitsarbeit, interne Kommunikation, Teilnahme	Nein	Nein	Ja	Nein	Nein	Ja	Ja		N/A	N/A	N/A	N/A	N/A	N/A	N/A		keinen direkten		Ja	Nein	Nein	Nein	Nein	Nein	Nein	Nein	mangelnde Finanzierung		N/A	N/A	N/A	N/A	N/A	N/A	N/A	N/A	N/A		verstärkte Eigeninitiative Finanzierung	vielseitige Kontakte zur [Projekthema]community in Österreich und darüber hinaus
57	1	Nein		N/A	N/A	N/A	N/A	N/A	N/A	N/A		Nein	Nein	Ja	Nein	Nein	Ja	Nein					N/A	N/A	N/A	N/A	N/A	N/A	N/A			Nein	Nein	Nein	Nein	Nein	Ja	Nein	Nein	Nein
58	2	Nein		N/A	N/A	N/A	N/A	N/A	N/A	N/A		Ja	Ja	Ja	Ja	Ja	Ja	Ja			Kooperationen können durch Erfahrungs- und Wissensaustausch, sowie das Teilen von Ressourcen, einen Mehrwert - sowohl für die Citizen Scientists als auch für den wissenschaftlichen Output - liefern. Wir sind für Kooperationen unterschiedlichster Art und Weise offen, solange es sich mit dem Projektziel vereinbaren lässt.		N/A	N/A	N/A	N/A	N/A	N/A	N/A			Ja	Nein	Nein	Nein	Nein	Nein	Nein	Nein	Nein	hat sich einfach nicht ergeben	Wir wüssten gar nicht, wer an einer Kooperation interessiert wäre. Vielleicht einen virtuellen Raum für Kooperationsangebote schaffen?	Im Moment haben wir leider kein Projekt, aber es wird wieder ein Neues gestartet werden. In diesem Stadium können wir die Frage leider nicht beantworten.
59&64	1	Nein		N/A	N/A	N/A	N/A	N/A	N/A	N/A		Nein	Nein	Ja	Nein	Ja	Ja	Ja			größere Reichweite, mehr Teilnehmer*innen, neue Aspekte. Kooperationen sind mit anderen Projekten, die haupts. auf Schulen abzielen (da wäre eine Suche nach Zielgruppen cool!) oder solche, die sich mit [ähnlichen Themen] beschäftigen vorstellbar. evtl. [Projektname]? (hat schon funktioniert- hab mir alle projekte durchgeklickt ;-)		N/A	N/A	N/A	N/A	N/A	N/A	N/A			Nein	Nein	Nein	Nein	Nein	Nein	Nein	Nein	Nein	haben nicht aktiv nach Kooperationen gesucht	direkte Infos, wenn es ähnliche Projekte gibt	Expertise zur Arbeit mit Schulen, alle szum Thema [Projektthema]	versteh die Frage nicht- sollen hier Citizen Science Projekte genannt werden, die noch nicht im netzwerk sind?
60	1	Nein		N/A	N/A	N/A	N/A	N/A	N/A	N/A		Nein	Ja	Ja	Ja	Ja	Ja	Ja			IT-Spezialist*innen		N/A	N/A	N/A	N/A	N/A	N/A	N/A			Ja	Nein	Nein	Nein	Nein	Nein	Nein	Nein	Nein		Indem Expert*innen unabhängig von Projekten direkt angesprochen werden können.	[Projektthema]-Wissen Transformative Experimentierräume, insbesondere [projektspezifische Information].	Forschungssupporteinheiten aller österreichischen Hochschulen sowie eine Mindestzahl an Forschungsinstituten je österreichischer Hochschule.	Aus meiner Sicht ist Österreich forscht eine vorbildhafte Plattform zur Förderung offenen wissenschaftlichen Arbeitens.
42&61	1	Nein		N/A	N/A	N/A	N/A	N/A	N/A	N/A		Nein	Nein	Ja	Nein	Nein	Ja	Ja			Insbesondere könnte die Nutzung von Netzwerken hilfreich sein. Eine Kooperation wäre nur mit einschlägigen geistes- bzw. insb. sprachwissenschaftlichen Projekten sinnvoll; mit dem ABC der Dialekte auch Projekte zu Geschichte.		N/A	N/A	N/A	N/A	N/A	N/A	N/A			Ja	Nein	Nein	Nein	Nein	Nein	Nein	Nein	Nein	fehlende passende Projekte	interaktive Austauschplattform	regelmäßige Teilnahme an bzw. Beiträge zu entsprechenden Initiativen
63	1	Nein		N/A	N/A	N/A	N/A	N/A	N/A	N/A		Ja	Ja	Ja	Nein	Ja	Ja	Ja			Erfahrungsaustausch, ressourcentechnische Unterstützung und in Summe größerer Impact spontan als die wichtigsten Faktoren. Grundsätzliche Offenheit für alle Partner, mit denen eine Kooperation im Rahmen der Projektthemen und -ziele Sinn macht.		N/A	N/A	N/A	N/A	N/A	N/A	N/A			Ja	Nein	Nein	Nein	Nein	Nein	Nein	Nein	Nein		- Themen- bzw. disziplinenspezifische Vernetzung, vielleicht im Rahmen von sich in größeren Abständen treffenden Arbeitsgruppen, um persönliche Kontakte zu fördern. - Darüber hinaus vielleicht auch eine Aufstellung/Kontaktliste bieten, welche Projekte Interesse haben, sie inwiefern interdisziplinär zu vernetzen	Da aktuell kein laufendes CS-Projekt, Ressourcen leider sehr eingeschränkt. Aber sobald ein solches nächstes in Angriff genommen werden kann (was auf jeden Fall erwünscht wäre), bereit sich verstärkt mit anderen Projekten zu vernetzen und bei Ö-forscht einzubringen.	Bibliotheken und Archive :)	Danke für eure Arbeit, die ist großartig und so wichtig.
65	1	Ja	Mit den oben genannten Projekten haben wir gemeinsam Projektanträge geschrieben, gemeinsame Projekte durchgeführt und auch basierend auf Datenaustausch gemeinsame Publikationen verfasst. Auch helfen uns Personen aus den Projekten bei der Moderation unserer Daten.	Nein	Nein	Ja	Nein	Ja	Nein	Nein		N/A	N/A	N/A	N/A	N/A	N/A	N/A		Vor allem die Expertise in der unterschiedlichen Artenkenntnis hilft uns im Projekt enorm. Auch der Datenaustausch ist für uns wichtig um unsere wissenschaftlichen Ziele zu erreichen.		Ja	Ja	Nein	Nein	Nein	Nein	Nein	Nein			N/A	N/A	N/A	N/A	N/A	N/A	N/A	N/A	N/A
40&67	4	Nein		N/A	N/A	N/A	N/A	N/A	N/A	N/A		Nein	Nein	Ja	Nein	Nein	Ja	Ja			... tricky question ... wenn Austaucsch im Rahmen von Konferenz und Netzwerktreffen zu Kooperationen zählen, dann habe kooperiert, auch wenn ich jetzt NEIN angekreuzt habe. Ich schließe jetzt diese Formen der Zusammenarbeit aus und beantworte dementsprechend - bitte berücksichtigen!		N/A	N/A	N/A	N/A	N/A	N/A	N/A			Ja	Nein	Nein	Nein	Nein	Ja	Nein	Nein	Nein		Klare Ziele für die Kooperationen formulieren? Ich meine, Kooperationen entstehen oft zwischen Wissenschaftler*innen - wir 'kennen uns', wir reden miteinander, wir betrachten immer wieder Möglichkeiten für die Zusammenarbeit, die aber oft unabhängig von der Ausgangs-Situation (z.B. Plattform Treffen) sich weiter entwickeln. Wenn hiermit Kooperationen gedacht sind, die direkte Vorteile für das CiS…	. Offenheit, Neugierde, Bereitschaft mich einzubringen und Neues zu lernen, Mühe zu Zuhören . langjährige Erfahungen in Bereich Tierbeobachten, Wissenschaftsvermittlung, Wissenschaftskommunikation, Citizen Science, Zusammenarbeit mit Schulen . das eigene Netzwerk ...	... very good point! - potentielle Firmen/Unternehmer die Interesse an den Ansätzen haben bzw. sich mit Grundlagenforschung auseinenader setzen möchten?	[persönliche Information] - verstärktes Interesse an einer Mitwirkung (eher noch work in progress) - es soll [Ortsname] ein Open Science Center entstehen.
68	1	Nein		N/A	N/A	N/A	N/A	N/A	N/A	N/A		Ja	Ja	Ja	Nein	Ja	Ja	Ja					N/A	N/A	N/A	N/A	N/A	N/A	N/A			Ja	Nein	Nein	Nein	Nein	Nein	Nein	Nein	Nein		Leider sind es rein die Kapazitäten	[Projektthema], Monitoring und Management Expertise
69	1	Nein		N/A	N/A	N/A	N/A	N/A	N/A	N/A		N/A	N/A	N/A	N/A	N/A	N/A	N/A					N/A	N/A	N/A	N/A	N/A	N/A	N/A			N/A	N/A	N/A	N/A	N/A	N/A	N/A	N/A	N/A
